# Supplementary material for: Somatic Recombination Between an Ancient and a Recent NOTCH2 Gene Variant Is Associated with the NOTCH2 Gain-of-Function Phenotype in Chronic Lymphocytic Leukemia
Source: Int J Mol Sci. 2024 Nov 22;25(23):12581. doi: 10.3390/ijms252312581 (PMC11641350; doi:10.3390/ijms252312581)
Supplement: Supplementary file 1 [file ijms-25-12581-s001.zip]

Archive with 3 entries (3 files):
- NOTCH2_Table S1_Hubmann.xlsx
- NOTCH2_Table S2_Hubmann.xlsx
- NOTCH2_Table S3_Hubmann.xlsx
