# Supplementary material for: Somatic Recombination Between an Ancient and a Recent NOTCH2 Gene Variant Is Associated with the NOTCH2 Gain-of-Function Phenotype in Chronic Lymphocytic Leukemia
Source: Int J Mol Sci. 2024 Nov 22;25(23):12581. doi: 10.3390/ijms252312581 (PMC11641350; doi:10.3390/ijms252312581)
Supplement: Supplementary file 1 [file ijms-25-12581-s001.zip › NOTCH2_Table S2_Hubmann.xlsx]

## Sheet: 1A0
Table S2: NOTCH2 variants details
(A) Ancient NOTCH2*1A0 variants						Ancient NOTCH2*1A0 variants
detailed SNV list (NCBI: dbSNP; MPI)																						NT-Alt (Vin)		NT-Chagy		Denisovian
SNV (5'-3')	hg38	hg19 (37)	I/E			*1A0		*1A01(a)		*1A01b		*1A01b1		*1A01b2		*1A02(a)		*1A02b		*1A02c		*1A03a(1)		*1A03b		*1A04
rs1738647	119989586	120532209	I4	1A01
rs1493691	119989350	120531973	I4	1A01
rs1493698	119988510	120531133	I4	1A0-1A04
rs587730716	119987807	120530430	I4	1A03a
rs782579032	119987268	120529891	I4	1A01b2
rs2453040	119987127	120529750	I4	1A01
rs186038821	119986053	120528676	I5	1A02a
rs1493693	119985945	120528568	I5	1A02
rs1493694	119984359	120526982	I5	1A01
rs1207115779	119981687	120524310	I5	1A04
rs2793831	119981279	120523902	I5	1A01
rs587763050	119981262	120523885	I5	1A03
rs2101170836	119980964	120523587	I5	1A04
rs587630928	119980336	120522959	I5	1A03a
rs74115509	119980141	120522764	I5	1A02b
rs182802098	119978775	120521398	I5	1A02a
rs587647695	119978695	120521318	I5	1A02a
rs587663394	119978454	120521077	I5	1A02a
rs587665137	119977886	120520509	I5	1A04&1																						1
rs1207970915	119977012	120519635	I5	1A03b
rs56302051	119976995	120519618	I5	1A01
rs2487583	119976376	120518999	I5	1A01
rs10923931	119975336	120517959	I5	1A01
rs17258606	119975079	120517702	I5	1A02c
rs587749532	119974275	120516898	I5	1A03
rs587603985	119974097	120516720	I5	1A03a
rs782396369	119974147	120516770	I5	1A01b2
rs2641317	119973995	120516618	I5	1A01
rs1307923014	119972950	120515573	I5	1A04
rs17024593	119972931	120515554	I5	1A02b
rs972551137	119972641	120515264	I5	1A03b
rs7515431	119970925	120513548	I5	1A01
rs10494234	119970824	120513447	I5	1A02
rs587690973	119970472	120513095	I5	1A03
rs114160710	119969937	120512560	I5	1A02a
rs587718293	119969004	120511627	I6	1A03b
rs17024584	119968763	120511386	I6	1A02b
rs141935585	119967490	120510113	E8	1A03
rs2453044	119965901	120508524	I9	1A0-1A04
rs587698457	119965383	120508006	I10	1A03
rs2493411	119964163	120506786	I10	1A0-1A04
rs186039539	119964036	120506659	I10	1A02a
rs2934381	119963485	120506108	I11	1A01
rs17024577	119963409	120506032	I11	1A02b
rs587770533	119962930	120505553	I11	1A02a
rs1493696	119962909	120505532	I11	1A0-1A02
rs1650876623	119960098	120502721	I11	1A03b
rs587739360	119959597	120502220	I11	1A03a
rs587730182	119959113	120501736	I12	1A03a1																		1A03a1
rs17024564	119959089	120501712	I12	1A02b
rs190783607	119958752	120501375	I12	1A02a
rs782362535	119958645	120501268	I12	1A01b2
rs17186372	119958328	120500951	I12	1A01b1
rs57257204	119958017	120500640	I12	1A02
rs188217737	119957593	120500216	I12	1A02a
rs2493413	119956951	120499574	I12	1A01
rs2453051	119956950	120499573	I12	1A01
rs781834226	119956919	120499542	I12	1A01b2
rs782426907	119956896	120499519G	I12	1A01b2
rs782187526	119956894	120499517	I12	1A01b2
rs10127888	119955627	120498250	I12	1A01
rs587769083	119955379	120498002	I12	1A03
rs7534586	119953504	120496127	I14	1A01
rs7534585	119953496	120496119	I14	1A01
none	119952731	120495354	I14	1A04
rs587625367	119952275	120494898	I14	1A03a
rs112305138	119951480	120494103	I14	1A02c
none	119951653	120494276	I14	1A03b
rs368529597	119950690	120493313	I15	1A03a1																		1A03a1
rs2493415	119949577	120492200	I15	1A01
rs2493416	119949541	120492164	I15	1A0-1A04
rs587650238	119948803	120491426	I16	1A02a
rs587638810	119948705	120491328	I16	1A03a
rs17024559	119948678	120491301	I16	1A02
rs74117570	119947581	120490204	I17	1A02
rs59024536	119947423	120490046	I17	1A02
rs74117568	119946712	120489335	I17	1A02
rs2101111697	119946334	120488957	I17	1A03b
rs74117567	119946257	120488880	I17	1A02
rs2101111105	119945840	120488463	I17	1A04
rs74117565	119945315	120487938	I17	1A02
none	119945235	120487858	I17	1A04
rs74117563	119945013	120487636	I17	1A02
rs2493420	119941798	120484421	I17	1A0-1A04
rs1444085440	119940289	120482912	I19	1A04
rs4274109	119940284	120482907	I19	1A04&1a2
rs587769233	119940254	120482877	I19	1A03
rs200361863	119939873	120482501	I19	1A02
rs1391417015	119939754	120482377	I19	1A04
rs1372407192	119939541	120482164	I19	1A04
rs1649981884	119939302	120481925	I19	1A03b
rs2453058	119938086	120480709	I19	1A01 BPS
rs115325955	119937285	120479908	E21	1A02a
rs72697239	119936184	120478807	I21	1A01b1
rs17024536	119935729	120478352	I21	1A02b
rs1350057117	119935317	120477940	I22	1A04
rs200506273	119931979	120474602	I22	1A02
rs2493389	119931555	120474178	I22	1A01
rs112391001	119931059	120473682	I22	1A02c
rs72697237	119930802	120473425	I22	1A01
rs2493390	119930443	120473066	I22	1A01
rs2493391	119929884	120472507	I22	1A01
rs1194086727	119929650	120472273	I22	1A04
rs2493392	119929234	120471857	I22	1A01
rs2493394	119928601	120471224	I23	1A01
rs184162612	119928218	120470841		1A02a
rs765204975	119928128	120470751	I23	1A01b2
rs113896243	119927689	120470312	I23	1A02c
rs587653909	119927637	120470260	I23	1A03
rs74117505	119927360	120469983	I23	1A02
rs186846382	119924729	120467352	I25	1A02a
rs184292267	119924533	120467156	I25	1A02a
rs17024521	119924131	120466754	I25	1A02c
rs17024519	119922961	120465584	I26	1A02
rs373911666	119922801	120465424	I26	1A04
rs2101154391	119922325	120464948	E28	1A04
rs835573	119921542	120464165	I29	1A0-1A04
rs200559571	119920183	120462806	I30	1A03a
rs56342935	119919845	120462468	I30	1A02b
rs17024508	119919006	120461629	I31	1A02b
rs71658894	119918951-61	120461576	I31	1A01
rs2793829	119918630	120461253	I31	1A01
rs10494233	119918293	120460916	I32	1A02c
rs758020757	119917874	120460497	I32	1A01b2
rs184334776	119917206	120459829	I33	1A02a
rs189388473	119917050	120459673	I33	1A02a
rs41277624	119916810	120459433	I33	1A01a
rs3795666	119916301	120458924	E34	1A02c
rs6685892	119915381	120458004	E34	1A01
rs7527186	119914878	120457501	E34	1A02b
rs835575	119913940	120456563	E34	1A01
rs835576	119912963	120455586	E34	1A01
rs699779	119912687	120455310	E34	1A01
rs1043964	119912472	120455095	E34	1A02
rs17024487	119911463	120454086	IG	1A02b
rs587706051	119911541	120454164	IG	1A03
rs74115396	119910995	120453618	IG	1A02
rs587694359	119910238	120452861	IG	1A03
rs17024486	119910053	120452676	IG	1A02
rs587617961	119908954	120451577	IG	1A03
rs74115392	119908586	120451209	IG	1A02
rs3897478	119908567	120451190	IG	1A01
rs74115390	119907659	120450282	IG	1A02
rs587698752	119906870	120449493	IG	1A03
rs74115388	119903578	120446201	IG	1A02b
rs2641352	119903440	120446063	IG	1A01
rs186730640	119903210	120445833	IG	1A02a
rs74115387	119902409	120445032	IG	1A02
rs1648701395	119901521	120444144	IG	1A03b
rs1212713698	119901277	120443900	IG	1A04
rs1191528869	119901093	120443716	IG	1A04
rs587605383	119900684	120443307	IG	1A02a
rs587768669	119899668	120442291	IG	1A03
rs587658470	119899663	120442286	IG	1A03
rs193049987	119899344	120441967	IG	1A02a
rs2027447	119897406	120440029	IG	1A01
ADAM30
rs6668119	119896486	120439109	E1	1A01
rs2641348	119895261	120437884	E1	1A01
rs1310538487	119895023	120437646	E1	1A04
rs115551394	119894295	120436918	E1	1A02a
rs35273427	119894128	120436751	E1	1A01b
	Haplogroup/Haplotype SNV's (n)					#1 (1A0-1A02)				*38 (1A01b)						*19 (1A02)										*17 (1A04)
	#stem form					#6 (1A0-1A04)						+2 (40)		+8 (46)		+20 (1A02a, 39)										+1 (1a2)
	*substem form							*37 (1A01)										+11 (1A02b, 30)
	+individual markers							+1 (1A01a, 38)												+7 (1A02c, 37)		*14 (1A03)
																						+7 (1A03a, 21)
																						+9 (1A03a1, 23)
																								+7 (1A03b, 21)

## Sheet: 1A-1a4
(B) Transient NOTCH2*1A & Recent NOTCH2*1-1a4 variants
detailed SNV list (NCBI: dbSNP)						Transient *1Aforms				Recent NOTCH2*1-1a4 variants
SNV (5'-3')	hg38	hg19 (37)	I/E			*1A(v1)		*1Av2(a)		*1		*1v1(a)&2		*1a1		*1a2		*1a3		*1a4
rs1203531607	119994734	120537357	I4	1a1
rs587652985	119990459	120533082	I4	1v2								v2
rs2453060	119988436	120531059	I4	1a2
rs142215979	119987189	119987189	I4	1a1
rs2453042	119986309	120528932	I5	1A0-1
rs2453043	119984880	120527503	I5	1a2
rs2641316	119982931	120525554	I5	1A0-1a1
rs74115510	119980206	120522829T	I5	1Av2
rs10494235	119978092	120520715	I5	1A0-1a1
rs74115507	119977903	120520526	I5	1v1								v1
rs587665137	119977886	120520509	I5	1A04/1v2								1v2x1A04
rs67062239	119973354	120515980	I5	1a4
rs187593688	119970823	120513446	I5	1v2								v2
rs1493695	119970494	120513117	I5	1A0-1a1
rs149296201	119970142	120512765	I5	1a1
rs139589456	119970136	120512759	I5	1a1
rs2493409	119969481	120512104	I6	1a2
rs150577331	119968390	120511013	I6	1v2								v2
rs2493410	119966180	120508803	I9	1A0-1a1
rs10923929	119963373	120505996	I11	1a4
rs2453045	119962362	120504985	I11	1a2
rs7553305	119959141	120501764	I12	1Av2
rs186941722	119957883	120500506	I12	1a1
rs143880286	119957200	120499823	I12	1a1
rs4659250	119955463	120498086	I12	1a3-4
rs2453055	119953311	120495934	I14	1A0-1a1
rs2453054	119952172	120494795	I14	1a2
rs75023863	119949372	120491995	I15	1
rs138983653	119948304	120490927	I17	1a1
rs10923926	119946434	120489057	I17	1a3-4
rs6672942	119943438	120486061	I17	1Av2
rs2493419	119942894	120485517	I17	1A0-1a1
rs372190303	119942190	120484813	I17	1v1a								v1a
rs147858516	119941434	120484057	I18	1v1a								v1a
rs77938086	119940874	120483497	I18	1Av2a				v2a
rs4274109	119940284	120482907	I19	1A04/1a2												1a2x1A04
rs80198539	119939416	120482039	I19	1Av2a				v2a
rs138816612	119938260	120480883	I19	1a1
rs7543643	119937960	120480583	E20	1Av2
rs2453057	119937771	120480394	I20	1a2
rs5025718	119935662	120478285	I21	1a3-4 BPS
rs2453056	119935375	120477998	I22	1A0-1A(2)				- v2a2
rs146184741	119934698	120477321	I22	1a1
rs6688004	119931884	120474507	I22	1a3-4
rs11810614	119931389	120474012	I22	1
rs7414396	119931102	120473725	I22	1A0-1A(3)				- v2a3
rs186722243	119930642	120473265	I22	1v2								v2
rs149287544	119929349	120471972	I22	1a1
rs112989769	119928562	120471189	I23	1
rs2493393	119928801	120471424	I23	1a2
rs372239281	119925038	120467661	I25	1a1
rs73004249	119924880	120466754	I25	1Av1
rs2793830	119923485	120466108	I26	1A0-1
rs138793311	119922038	120464661	I28	1a1
rs587633599	119921536	120464159	I29	1v2								v2
rs7523642	119921378	120464001	I29	1Av1
rs835574	119920607	120463230	I29	1a4
rs3897840	119918011	120460634	I32	1Av2
rs2493395	119917351	120459974	I33	1a2
rs145359192	119914485	120457108	E34	1v1a								v1a
rs587611309	119914071	120456694	E34	1v2								v2
rs699780	119912818	120455441	E34	1A0-1a1
rs189691114	119912650	120455273	E34	1a1
Intergenic
rs2793828	119909792	120452415	IG	1a2
rs947273	119908729	120451352	IG	1A0-1a1
rs187888535	119908291	120450914	IG	1a1
rs2793827	119906182	120448805	IG	1A0-1A(1)				- v2a1
rs2641338	119906126	120448749	IG	1A0-1a1
rs2493398	119904840	120447463	IG	1a4
rs7517669	119903279	120445902	IG	1Av2
rs2793826	119901079	120443702	IG	1A0-1a1
rs2487568	119899375	120441998	IG	1a3-4
rs587740786	119897426	120440049		1v2								v2
ADAM30
rs2793823	119895095	120437718	E1	1A0-1A(4)
rs146586247	119893713	120436336	E1	1a1
	Haplogroup/Haplotype SNV's (n)							*6 (1Av2-1)		*3		+1 (1v1)		+15		+10		#5 (1a3-4)		*4 (1a4)
	#stem form							+2 (1Av2a)				+3 (1v1a)
	*substem form					#4 (1A0-1A)						+8 (1v2)
	+individual markers					+2 (1Av1)
						#2 (1A0-1)
						#10 (1A0-1a1)

## Sheet: 1a4v1-16
(C) Recent NOTCH2*1a4v1-16 subvariants
detailed SNV list (NCBI: dbSNP)						Recent NOTCH2*1a4v1-16 subvariants
SNV (5'-3')	hg38	hg19 (37)	I/E			*1a4		1a4v1		1a4v2		1a4v3		1a4v4		1a4v5		1a4v6		1a4v7		1a4v8		1a4v9		1a4v10		1a4v11		1a4v12		1a4v13		1a4v14		1a4v15		1a4v16
rs77962823	120011748	120554371	I2	1a4v4
rs587757411	120007379	120550002	I2	1a4v5
rs188555567	120001316	120543939	I3	1a4v6
rs4659023	119986250	120528873	I5	1a4v11
rs191406280	119976798	120519421	I5	1a4v16
rs145320872	119974947	120517570	I5	1a4v1b				1a4v1b
rs67062239	119973354	120515980	I5	1a4
rs79226777	119968925	120511548	I6	1a4v15
rs77801324	119964395	120507018	I10	1a4v3
rs10923929	119963373	120505996	I11	1a4
rs149519875	119962917	120505540	I11	1a4v13
rs77608773	119957131	120499754	I12	1a4v12
rs4659250	119955463	120498086	I12	1a3-4
rs115335166	119951999	120494622	I14	1a4v1a				1a4v1a
rs149097658	119948590	120491213	I16	1a4v10
rs78241655	119947621	120490244	I17	1a4v16
rs74338522	119947254	120489877	I17	1a4v1a				1a4v1a
rs116923470	119946626	120489249	I17	1a4v15
rs10923926	119946434	120489057	I17	1a3-4
rs138123514	119946264	120488887	I17	1a4v12
rs77167138	119945248	120487871	I17	1a4v2a						1a4v2a
rs6697258	119942712	120485335	I17	1a4v5
rs74414930	119941298	120483921	I18	1a4v9
rs148580181	119939540	120482163	I19	1a4v14
rs17024546	119939273	120481896	I19	1a4v7
rs79527774	119936138	120478761	I21	1a4v9
rs5025718	119935662	120478285	I21	1a3-4 BPS
rs4659248	119932276	120474899	I22	1a4v2
rs6688004	119931884	120474507	I22	1a3-4
rs141855931	119930703	120473326	I22	1a4v13
rs72697235	119927822	120470445	I23	1a4v2
rs60090468	119927526	120470149	I23	1a4v14
rs61752484	119926524	120469147	E24	1a4v7
rs17258579	119926454	120469077	I24	1a4v1
rs6658796	119925864	120468487	I24	1a4v8
rs17024525	119925802	120468425	E25	1a4v10
rs6692009	119925511	120468134	E25	1a4v8
rs41302079	119925253	120467876	I25	1a4v6
rs17258565	119923058	120465681	I26	1a4v1b1				1a4v1b1
rs60854092	119922384	120465007	E28	1a4v13
rs3850868	119921518	120464141	I29	1a4v8
rs58918468	119921250	120463873	I29	1a4v15
rs835574	119920607	120463230	I29	1a4
rs41306195	119920421	120463044	I29	1a4v3
rs17258558	119918913	120461536	I31	1a4v4
Intergenic
rs151281147	119906520	120449143	IG	1a4v11
rs2493398	119904840	120447463	IG	1a4
rs61789710	119904010	120446633	IG	1a4v2b						1a4v2b
rs115764389	119903671	120446294	IG	1a4v1
rs115640286	119901386	120444009	IG	1a4v1c				1a4v1c
rs2487568	119899375	120441998	IG	1a3-4
ADAM30
rs587685272	119896837	120439460	UV	1a4v16
						#5 (1a3-4)
	Haplogroup/Haplotype SNV's (n)					*4 (1a4)		+2		+2		+2		+2		+2		+2		+2		+3		+2		+2		+2		+2		+3		+2		+3		+3
	#stem form							+2 (v1a)		+1 (v2a)
	*substem form							+1 (v1b)		+1 (v2b)
	+individual markers							+2 (v1b1)
								+1 (v1c)
